# Supplementary material for: Discovery of an ene-reductase for initiating flavone and flavonol catabolism in gut bacteria
Source: Nat Commun. 2021 Feb 4;12:790. doi: 10.1038/s41467-021-20974-2 (PMC7862272; doi:10.1038/s41467-021-20974-2)
Supplement: Supplementary file 4 — Source data [file 41467_2021_20974_MOESM4_ESM.xlsx]

## Sheet: Figure 1
	Fig. 1c HPLC detection of the conversion of apigenin to naringenin by the E. coli strain (BL21) expressing the A4U99_05915 gene
	Time（min）	A4U99_05915	Time（min）	Control
	10.0023	2.59686	10.0012	2.88582
	10.009	2.5773	10.0078	2.88486
	10.0157	2.54154	10.0145	2.8615
	10.0223	2.49434	10.0212	2.82145
	10.029	2.44045	10.0278	2.76947
	10.0357	2.38705	10.0345	2.7113
	10.0423	2.33269	10.0412	2.64645
	10.049	2.27976	10.0478	2.57874
	10.0557	2.23207	10.0545	2.51579
	10.0623	2.19202	10.0612	2.46477
	10.069	2.16341	10.0678	2.42567
	10.0757	2.14577	10.0745	2.3942
	10.0823	2.14052	10.0812	2.37036
	10.089	2.14481	10.0878	2.35748
	10.0957	2.15197	10.0945	2.35415
	10.1023	2.16055	10.1012	2.3551
	10.109	2.16579	10.1078	2.35462
	10.1157	2.16675	10.1145	2.35367
	10.1223	2.16198	10.1212	2.35462
	10.129	2.15244	10.1278	2.35271
	10.1357	2.141	10.1345	2.34413
	10.1423	2.12765	10.1412	2.32697
	10.149	2.11573	10.1478	2.30551
	10.1557	2.10285	10.1545	2.2831
	10.1623	2.08807	10.1612	2.25925
	10.169	2.07138	10.1678	2.23541
	10.1757	2.05469	10.1745	2.21205
	10.1823	2.03896	10.1812	2.1925
	10.189	2.02465	10.1878	2.17676
	10.1957	2.01225	10.1945	2.16246
	10.2023	2.00367	10.2012	2.14958
	10.209	1.99842	10.2078	2.14005
	10.2157	1.99747	10.2145	2.13671
	10.2223	1.99842	10.2212	2.13814
	10.229	1.99938	10.2278	2.14148
	10.2357	1.99747	10.2345	2.14338
	10.2423	1.99223	10.2412	2.14243
	10.249	1.98364	10.2478	2.13957
	10.2557	1.97363	10.2545	2.13432
	10.2623	1.96457	10.2612	2.12717
	10.269	1.95551	10.2678	2.11716
	10.2757	1.94931	10.2745	2.1081
	10.2823	1.94454	10.2812	2.1019
	10.289	1.9412	10.2878	2.09904
	10.2957	1.94073	10.2945	2.10238
	10.3023	1.94407	10.3012	2.11859
	10.309	1.95742	10.3078	2.15101
	10.3157	1.98221	10.3145	2.20013
	10.3223	2.01845	10.3212	2.26545
	10.329	2.0628	10.3278	2.33936
	10.3357	2.11096	10.3345	2.41232
	10.3423	2.1553	10.3412	2.47478
	10.349	2.18964	10.3478	2.52199
	10.3557	2.21109	10.3545	2.55203
	10.3623	2.22158	10.3612	2.56491
	10.369	2.22349	10.3678	2.56491
	10.3757	2.22349	10.3745	2.55775
	10.3823	2.22826	10.3812	2.55203
	10.389	2.24352	10.3878	2.55442
	10.3957	2.27308	10.3945	2.56872
	10.4023	2.31552	10.4012	2.59256
	10.409	2.36464	10.4078	2.62499
	10.4157	2.41661	10.4145	2.66171
	10.4223	2.46286	10.4212	2.69175
	10.429	2.4929	10.4278	2.70605
	10.4357	2.4991	10.4345	2.70128
	10.4423	2.48098	10.4412	2.67315
	10.449	2.44665	10.4478	2.62451
	10.4557	2.39849	10.4545	2.55919
	10.4623	2.34032	10.4612	2.48861
	10.469	2.28405	10.4678	2.42567
	10.4757	2.24447	10.4745	2.37942
	10.4823	2.23351	10.4812	2.3632
	10.489	2.25353	10.4878	2.38371
	10.4957	2.30885	10.4945	2.44379
	10.5023	2.40326	10.5012	2.5444
	10.509	2.53153	10.5078	2.67839
	10.5157	2.68078	10.5145	2.83623
	10.5223	2.83432	10.5212	2.99931
	10.529	2.97737	10.5278	3.14999
	10.5357	3.09181	10.5345	3.27301
	10.5423	3.16525	10.5412	3.3536
	10.549	3.1929	10.5478	3.38411
	10.5557	3.17526	10.5545	3.3617
	10.5623	3.11518	10.5612	3.29447
	10.569	3.02315	10.5678	3.19338
	10.5757	2.91109	10.5745	3.06845
	10.5823	2.7914	10.5812	2.93064
	10.589	2.6722	10.5878	2.79236
	10.5957	2.55585	10.5945	2.66266
	10.6023	2.44808	10.6012	2.54631
	10.609	2.35081	10.6078	2.44617
	10.6157	2.26974	10.6145	2.36464
	10.6223	2.20394	10.6212	2.30312
	10.629	2.15292	10.6278	2.25973
	10.6357	2.11954	10.6345	2.23255
	10.6423	2.11287	10.6412	2.22158
	10.649	2.14148	10.6478	2.22826
	10.6557	2.213	10.6545	2.25401
	10.6623	2.34604	10.6612	2.30074
	10.669	2.57015	10.6678	2.36702
	10.6757	2.91395	10.6745	2.44904
	10.6823	3.39603	10.6812	2.5425
	10.689	4.0164	10.6878	2.64168
	10.6957	4.75597	10.6945	2.73657
	10.7023	5.56517	10.7012	2.81286
	10.709	6.36482	10.7078	2.8615
	10.7157	7.05957	10.7145	2.8801
	10.7223	7.56073	10.7212	2.86484
	10.729	7.80439	10.7278	2.81477
	10.7357	7.76625	10.7345	2.73466
	10.7423	7.46155	10.7412	2.63786
	10.749	6.94227	10.7478	2.53534
	10.7557	6.28328	10.7545	2.43425
	10.7623	5.56946	10.7612	2.34175
	10.769	4.87328	10.7678	2.26259
	10.7757	4.24385	10.7745	2.2006
	10.7823	3.70741	10.7812	2.1534
	10.789	3.27158	10.7878	2.12097
	10.7957	2.93207	10.7945	2.1019
	10.8023	2.67506	10.8012	2.09141
	10.809	2.48432	10.8078	2.08569
	10.8157	2.34556	10.8145	2.08187
	10.8223	2.24781	10.8212	2.08044
	10.829	2.18201	10.8278	2.08139
	10.8357	2.13957	10.8345	2.0833
	10.8423	2.11382	10.8412	2.08712
	10.849	2.09856	10.8478	2.09141
	10.8557	2.08855	10.8545	2.09618
	10.8623	2.07615	10.8612	2.09904
	10.869	2.06232	10.8678	2.09904
	10.8757	2.04611	10.8745	2.09522
	10.8823	2.02942	10.8812	2.08902
	10.889	2.01321	10.8878	2.07901
	10.8957	1.99747	10.8945	2.06757
	10.9023	1.98364	10.9012	2.05278
	10.909	1.97029	10.9078	2.03323
	10.9157	1.95789	10.9145	2.01035
	10.9223	1.94502	10.9212	1.98793
	10.929	1.92928	10.9278	1.96981
	10.9357	1.91355	10.9345	1.95742
	10.9423	1.90592	10.9412	1.95169
	10.949	1.9083	10.9478	1.95265
	10.9557	1.92118	10.9545	1.96123
	10.9623	1.94168	10.9612	1.97649
	10.969	1.97411	10.9678	1.99413
	10.9757	2.01941	10.9745	2.01368
	10.9823	2.07233	10.9812	2.03323
	10.989	2.12812	10.9878	2.05278
	10.9957	2.1801	10.9945	2.06757
	11.0023	2.22301	11.0012	2.07424
	11.009	2.24829	11.0078	2.07472
	11.0157	2.25496	11.0145	2.06995
	11.0223	2.24257	11.0212	2.06327
	11.029	2.21443	11.0278	2.05088
	11.0357	2.17485	11.0345	2.03562
	11.0423	2.13289	11.0412	2.02084
	11.049	2.0957	11.0478	2.00701
	11.0557	2.06566	11.0545	1.99461
	11.0623	2.04325	11.0612	1.98269
	11.069	2.02608	11.0678	1.97315
	11.0757	2.01607	11.0745	1.96505
	11.0823	2.00796	11.0812	1.9598
	11.089	2.00129	11.0878	1.95885
	11.0957	1.99461	11.0945	1.96362
	11.1023	1.98984	11.1012	1.97124
	11.109	1.98841	11.1078	1.98317
	11.1157	1.99175	11.1145	2.00081
	11.1223	2.00081	11.1212	2.02465
	11.129	2.01559	11.1278	2.05326
	11.1357	2.03562	11.1345	2.08712
	11.1423	2.06041	11.1412	2.12574
	11.149	2.09141	11.1478	2.17199
	11.1557	2.12812	11.1545	2.22826
	11.1623	2.17247	11.1612	2.29454
	11.169	2.22111	11.1678	2.36893
	11.1757	2.27118	11.1745	2.44522
	11.1823	2.32077	11.1812	2.52056
	11.189	2.36654	11.1878	2.5897
	11.1957	2.40564	11.1945	2.64454
	11.2023	2.43092	11.2012	2.67792
	11.209	2.43807	11.2078	2.68459
	11.2157	2.42901	11.2145	2.66457
	11.2223	2.40326	11.2212	2.62308
	11.229	2.3632	11.2278	2.56348
	11.2357	2.31361	11.2345	2.49243
	11.2423	2.26212	11.2412	2.41756
	11.249	2.21682	11.2478	2.34699
	11.2557	2.17772	11.2545	2.285
	11.2623	2.14577	11.2612	2.23303
	11.269	2.12145	11.2678	2.19393
	11.2757	2.10571	11.2745	2.16627
	11.2823	2.09379	11.2812	2.14958
	11.289	2.08378	11.2878	2.14195
	11.2957	2.07996	11.2945	2.14291
	11.3023	2.08855	11.3012	2.15721
	11.309	2.11525	11.3078	2.19774
	11.3157	2.17915	11.3145	2.30312
	11.3223	2.3365	11.3212	2.56252
	11.329	2.70557	11.3278	3.14951
	11.3357	3.50094	11.3345	4.37212
	11.3423	5.07641	11.3412	6.70004
	11.349	7.94125	11.3478	10.757
	11.3557	12.7063	11.3545	17.2253
	11.3623	19.9614	11.3612	26.6714
	11.369	30.0841	11.3678	39.3257
	11.3757	43.0317	11.3745	54.8668
	11.3823	58.1799	11.3812	72.3109
	11.389	74.2993	11.3878	90.0602
	11.3957	89.7188	11.3945	106.16
	11.4023	102.631	11.4012	118.683
	11.409	111.469	11.4078	126.134
	11.4157	115.231	11.4145	127.747
	11.4223	113.672	11.4212	123.615
	11.429	107.31	11.4278	114.609
	11.4357	97.2476	11.4345	102.132
	11.4423	84.8918	11.4412	87.7814
	11.449	71.6481	11.4478	73.0476
	11.4557	58.7034	11.4545	59.1059
	11.4623	46.905	11.4612	46.7315
	11.469	36.7427	11.4678	36.3088
	11.4757	28.3933	11.4745	27.9064
	11.4823	21.7938	11.4812	21.3747
	11.489	16.7451	11.4878	16.4432
	11.4957	12.9886	11.4945	12.8055
	11.5023	10.2563	11.5012	10.1676
	11.509	8.30269	11.5078	8.27932
	11.5157	6.91938	11.5145	6.9375
	11.5223	5.94759	11.5212	5.98907
	11.529	5.27	11.5278	5.31721
	11.5357	4.79317	11.5345	4.83799
	11.5423	4.4508	11.5412	4.49371
	11.549	4.19474	11.5478	4.23956
	11.5557	3.99685	11.5545	4.04119
	11.5623	3.83472	11.5612	3.87621
	11.569	3.69453	11.5678	3.73316
	11.5757	3.56579	11.5745	3.60632
	11.5823	3.44658	11.5812	3.4914
	11.589	3.33595	11.5878	3.38459
	11.5957	3.23439	11.5945	3.28493
	11.6023	3.14236	11.6012	3.19242
	11.609	3.05843	11.6078	3.10946
	11.6157	2.98357	11.6145	3.03841
	11.6223	2.91634	11.6212	2.97689
	11.629	2.85578	11.6278	2.92444
	11.6357	2.80476	11.6345	2.88057
	11.6423	2.76423	11.6412	2.84815
	11.649	2.73323	11.6478	2.82431
	11.6557	2.71034	11.6545	2.80476
	11.6623	2.69604	11.6612	2.78759
	11.669	2.69079	11.6678	2.77328
	11.6757	2.6927	11.6745	2.76375
	11.6823	2.69651	11.6812	2.75755
	11.689	2.69985	11.6878	2.7523
	11.6957	2.70176	11.6945	2.74563
	11.7023	2.70653	11.7012	2.73705
	11.709	2.7113	11.7078	2.72751
	11.7157	2.70987	11.7145	2.7194
	11.7223	2.70271	11.7212	2.71177
	11.729	2.69222	11.7278	2.70414
	11.7357	2.68364	11.7345	2.69985
	11.7423	2.67363	11.7412	2.69985
	11.749	2.66266	11.7478	2.70319
	11.7557	2.65408	11.7545	2.70557
	11.7623	2.64835	11.7612	2.70605
	11.769	2.64406	11.7678	2.7051
	11.7757	2.63929	11.7745	2.70414
	11.7823	2.635	11.7812	2.70605
	11.789	2.63357	11.7878	2.70939
	11.7957	2.63643	11.7945	2.71225
	11.8023	2.64263	11.8012	2.71559
	11.809	2.65265	11.8078	2.72083
	11.8157	2.66361	11.8145	2.7256
	11.8223	2.67363	11.8212	2.72751
	11.829	2.68173	11.8278	2.72894
	11.8357	2.68555	11.8345	2.73228
	11.8423	2.6865	11.8412	2.73752
	11.849	2.68507	11.8478	2.74134
	11.8557	2.6865	11.8545	2.7442
	11.8623	2.69127	11.8612	2.7504
	11.869	2.70224	11.8678	2.76041
	11.8757	2.72036	11.8745	2.77948
	11.8823	2.75087	11.8812	2.80952
	11.889	2.7976	11.8878	2.85625
	11.8957	2.86388	11.8945	2.92587
	11.9023	2.95448	11.9012	3.01933
	11.909	3.06654	11.9078	3.13854
	11.9157	3.1991	11.9145	3.27587
	11.9223	3.34072	11.9212	3.42369
	11.929	3.47853	11.9278	3.56674
	11.9357	3.59535	11.9345	3.68595
	11.9423	3.67451	11.9412	3.76511
	11.949	3.71027	11.9478	3.7961
	11.9557	3.69787	11.9545	3.77703
	11.9623	3.64542	11.9612	3.71361
	11.969	3.56245	11.9678	3.61824
	11.9757	3.46231	11.9745	3.51
	11.9823	3.35789	11.9812	3.40033
	11.989	3.25489	11.9878	3.29638
	11.9957	3.16381	11.9945	3.20101
	12.0023	3.08943	12.0012	3.11756

## Sheet: Figure 2
	Fig. 2c In vitro steady-state kinetic analysis of FLR using apigenin or naringenin as the substrate
		Naringenin to Apigenin			Apigenin to Naringenin
	[Substrate]	Series A	Series B	Series C	Series A	Series B	Series C
	2	0.005905	0.005314	0.004649	0.003357	0.003039	0.002756
	4	0.016399	0.01498	0.014182	0.004726	0.004142	0.004693
	6	0.020301	0.01968	0.021454	0.006096	0.005144	0.006079
	10	0.026708	0.027027	0.026655	0.011236	0.009195	0.012334
	20	0.033413	0.033573	0.030965	0.012648	0.012177	0.011549
	40	0.0488	0.041571	0.049465	0.01174	0.01467	0.012289
	60	0.050041	0.0486	0.042347	0.014304	0.014958	0.014094
	Fig. 2d A screening of the substrate spectrum of FLR
		Chrysin	Luteolin	Diosmetin	Tangeretin	Nobiletin	Morin	Kaempferol	Quercetin	Myricetin	Isorhamnetin	Cyanidin	Delphinidin	Daidzein	Chromone
	Series A	0.0172299	0.0118689	0.00168236	-0.000275367	0.000400436	0.0146617	0.0181835	0.00815109	0.00219521	0.00206526	-5.97315e-05	-0.000325717	4.21195e-05	0.000493954
	Series B	0.0188227	0.011034	0.00159335	-0.000179232	-0.00016823	0.0172972	0.0119908	0.00781407	0.00216045	0.00165221	0.000166897	-0.000148053	-6.31792e-05	0.000428638
	Series C	0.0186562	0.00950443	0.00188629	0.000612476	-0.000156332	0.0136158	0.0137655	0.00793654	0.00172593	0.00202736	-0.000101895	0.000574447	0.000358015	-0.000632751
	Average	0.0182363	0.0108024	0.00172067	5.26259e-05	2.52915e-05	0.0151916	0.0146466	0.00796723	0.0020272	0.00191495	1.75681e-06	3.35588e-05	0.000112319	9.66136e-05
	Error	0.000714849	0.000979066	0.000122623	0.000397815	0.000265312	0.0015489	0.0026038	0.000139291	0.000213502	0.000186425	0.000118033	0.000389283	0.000178973	0.000516428

## Sheet: Figure 4
	Fig. 4d In vitro enzymatic activity assay (initial turnover rate) of the wild-type (WT) or mutants of FLR
	FLR-WT	G106A	P107A	G146A	S147A	W149A	L178A	H271A	I275A
Series A	0.016997	0.0005	0.007811	0.005056	0.0198	0.000762	0.003353	0	0.000702
Series B	0.016405	0.000321	0.007687	0.005534	0.017616	0.000818	0.003301	0	0.000517
Series C	0.016903	0.00042	0.007257	0.005431	0.017048	0.00041	0.00317	0	0.000515
	Fig. 4e Initial turnover rates of purified FLR and Tru-FLR towards different substrates were measured
	apigenin			luteolin			chrysin			morin			Kaempferol
	FLR	Tru-FLR		FLR	Tru-FLR		FLR	Tru-FLR		FLR	Tru-FLR		FLR	Tru-FLR
Series A	0.015417	7.54e-05		0.0125158	0.00123153		0.0156308	0.00118824		0.0143032	-0.000659381		0.0174534	0.00206143
Series B	0.016903	9.2e-06		0.013343	-0.000974421		0.0167536	0.000371697		0.0150874	0.000652253		0.0106851	-0.00130557
Series C	0.016406	8.48e-05		0.0114128	-0.000613833		0.0184887	-0.00105725		0.0173685	-0.000224546		0.0156325	-0.000292036

## Sheet: Figure 5
	Fig. 5 Significance of flavone reductase (FLR) in the clostridial metabolism of dietary or medicinal flavones and flavonols
	Apigenin concentration
	Time (h)	WT C. ljungdahlii			C. ljungdahlii Δflr			C. ljungdahlii Δflr pflr
	0	104.089	103.272	106.522	101.042	100.927	104.964	102.266	104.055	105.061
	8	53.2848	51.9089	54.282	95.4917	99.446	103.244	59.7807	60.7266	55.7776
	16	12.2951	12.4902	12.6415	97.2541	90.6015	102.076	15.1723	14.9767	15.314
	24	5.567	5.45339	5.52063	93.8044	92.2664	88.3756	9.45805	9.58744	9.78152
	32	1.63892	1.61879	1.62939	92.2859	89.1043	94.5918	4.13361	4.1027	3.99825
	40	0.953317	0.941619	0.969419	92.4569	92.7791	85.7655	0.951696	0.940318	0.982983
	48	0.273222	0.273231	0.275886	95.4761	92.3098	85.2957	0.30739	0.317284	0.336781
	Quercetin concentration
	time (h)	WT C. ljungdahlii			C. ljungdahlii Δflr			C. ljungdahlii Δflr pflr
	0	90.6313	91.9141	97.5558	99.7475	99.2778	100.088	92.2424	94.1111	95.4654
	8	80.5808	77.8535	84.4602	100.505	99.3939	101.31	58.9444	57.7929	59.779
	16	15.4394	21.5556	23.1282	100.232	96.1111	103.219	23.7727	25.8889	24.1401
	24	5.28283	6.69192	7.71315	100.111	99.6566	100.441	7.28788	7.62121	7.0463
	32	1.99495	1.89394	2.06816	100.616	99.3485	101.535	3.04313	2.53141	3.414
	40	1.85353	3.11111	4.02253	97.4697	98.2374	98.7938	2.09596	2.06061	2.03498
	48	1.79293	3.21717	4.24938	100.97	100.682	101.178	1.19192	1.43939	1.61875
	Diosmetin concentration
	time (h)	WT C. ljungdahlii			C. ljungdahlii Δflr			C. ljungdahlii Δflr pflr
	0	104.023	104.027	105.011	89.9267	94.0233	103.325	96.7137	97.192	109.611
	8	82.1397	80.0015	96.2606	98.0876	102.079	103.654	55.7595	52.49	64.9142
	16	34.7837	39.7098	42.0124	98.2842	104.323	98.784	26.1376	28.1454	16.881
	24	5.53395	5.8148	7.40689	98.3954	100.201	109.311	5.74005	3.07568	7.34905
	32	6.05743	6.09483	6.12193	104.809	102.789	101.326	2.76698	1.27131	3.85095
	40	3.70176	2.31828	4.70444	102.64	101.069	99.9312	8.60006	5.98265	10.497
	48	3.70176	1.12175	4.04512	103.388	95.8259	104.027	2.46784	2.6548	2.7903
	Baicalein concentration
	time (h)	WT C. ljungdahlii			C. ljungdahlii Δflr			C. ljungdahlii Δflr pflr
	0	101.988	101.897	102.125	103.264	103.356	103.422	106.091	100.401	104.895
	8	96.3529	94.8164	98.6575	109.593	102.626	106.253	89.3196	95.2404	94.9621
	16	90.5615	90.0369	91.3484	104.572	104.704	104.8	86.5938	85.8619	86.7157
	24	83.4495	86.1376	90.1699	111.372	89.643	107.596	80.8	79.5656	81.0057
	32	68.6129	82.0645	87.3435	105.92	97.0688	110.329	80.0667	61.5183	67.3133
	40	58.1247	68.0387	75.0939	108.252	98.9742	105.879	66.8731	61.0925	60.129
	48	55.9441	62.7441	55.3045	106.604	99.314	109.585	49.7807	45.4323	50.5054

## Sheet: Figure 6
	Fig. 6a Comparison of relative abundance of the WT C. ljungdahlii and C. ljungdahlii Δflr strains in a simplified gut microbiota under the pressure of apigenin
	The relative abundance of the WT C. ljungdahlii (wild-type) strains in a simplified gut microbiota.
	Time (h)	Clostridium sporogenes	Eubacterium rectale	Akkermansia Muciniphila	Ruminococcus obeum	Clostridium symbiosum	Bifidobacterium bifidum	Bacteroides vulgatus	Clostridium scindens	clostridium ljungdahlii
	8h-Series A	0.360201	0.0558663	0.0464516	0.000838804	0.0236933	0.0211694	0.000582935	0.0187837	0.472414
	8h-Series B	0.341006	0.0206047	0.0396336	0.000918533	0.0210742	0.0217796	0.000354143	0.000183316	0.554446
	16h-Series A	0.47153	0.0389204	0.134943	0.00941496	0.0769023	0.0414257	0.00513354	0.0300638	0.191667
	16h-Series B	0.481753	0.07118	0.105943	0.00903735	0.0379466	0.0438164	0.00562128	0.0362749	0.208427
	24h-Series A	0.484047	0.149112	0.0678372	0.00688165	0.114782	0.0182554	0.000380971	0.0166535	0.14205
	24h-Series B	0.528178	0.186901	0.0635527	0.00331413	0.0787185	0.0162924	0.000330708	0.0138675	0.108845
	32h-Series A	0.460122	0.240038	0.113054	0.0102647	0.0190223	0.0197958	0.00415435	0.0543656	0.0791831
	32h-Series B	0.37232	0.194908	0.0705414	0.00686447	0.25942	0.0149975	0.00255646	0.0293268	0.0490659
	40h-Series A	0.313014	0.259814	0.0871292	0.0248269	0.229736	0.0114823	0.0139176	0.020096	0.0399836
	40h-Series B	0.451575	0.29205	0.0965912	0.0215942	0.0444025	0.0137377	0.0121895	0.0219716	0.0458888
	The relative abundance of the C. ljungdahlii ∆flr (flr deletion) strains in a simplified gut microbiota.
		Clostridium sporogenes	Eubacterium rectale	Akkermansia Muciniphila	Ruminococcus obeum	Clostridium symbiosum	Bifidobacterium bifidum	Bacteroides vulgatus	Clostridium scindens	clostridium ljungdahlii
	8h-Series A	0.544298	0.0512508	0.193107	0.00250013	0.0329454	0.0505452	0.000937573	0.0153164	0.1091
	8h-Series B	0.557632	0.0486518	0.172227	0.00300407	0.0302093	0.0483157	0.00121581	0.0246228	0.114121
	16h-Series A	0.587539	0.0399408	0.159073	0.0110985	0.101286	0.0300604	0.00662211	0.0321621	0.0322179
	16h-Series B	0.401093	0.0849796	0.137453	0.00829099	0.265312	0.0280328	0.00596509	0.0436087	0.0252646
	24h-Series A	0.254716	0.138524	0.128689	0.00410247	0.217745	0.0143601	0.000356381	0.218501	0.0230069
	24h-Series B	0.359481	0.198229	0.138599	0.00289492	0.101372	0.0133709	0.000345923	0.166401	0.0193066
	32h-Series A	0.345041	0.183149	0.157655	0.0125479	0.198003	0.0140927	0.00404006	0.0528699	0.0326017
	32h-Series B	0.40651	0.14335	0.246791	0.0137933	0.0325796	0.0210157	0.00558244	0.0827619	0.0476167
	40h-Series A	0.288507	0.154741	0.255551	0.0342069	0.194849	0.0126733	0.0156839	0.015468	0.0283193
	40h-Series B	0.224611	0.101303	0.230127	0.0271906	0.343707	0.0110237	0.0152426	0.0203935	0.0264013

## Sheet: Suppl Figure 2
	Fig. 2a Apigenin consumption by the E. coli BL21 strains that express predicted enzymes
		pET28a	A4U99_05915	A4U99_17605	A4U99_05925	A4U99_05930	A4U99_15220	A4U99_14100	A4U99_04000	A4U99_06995	A4U99_13175	A4U99_06990	A4U99_15230	A4U99_15905	A4U99_07005	A4U99_02400
	Series A	0.818012	0.728969	0.799768	0.830144	0.745778	0.759113	0.794953	0.788424	0.82593	0.812224	0.806575	0.763836	0.805788	0.753881	0.815882
	Series B	0.81366	0.707391	0.773607	0.824634	0.81153	0.813243	0.791434	0.75615	0.762818	0.762957	0.825236	0.813289	0.833663	0.766337	0.778005
	Series C	0.792915	0.692667	0.779256	0.773838	0.856723	0.756474	0.795879	0.839498	0.78634	0.785044	0.773884	0.744944	0.782914	0.866308	0.820235
	Fig. 2b Naringenin production by the E. coli BL21 strains that express predicted enzymes
		pET28a	A4U99_05915	A4U99_17605	A4U99_05925	A4U99_05930	A4U99_15220	A4U99_14100	A4U99_04000	A4U99_06995	A4U99_13175	A4U99_06990	A4U99_15230	A4U99_15905	A4U99_07005	A4U99_02400
	Series A	3.3715e-05	0.09121	0.000247	0.000371	0.000562	0.000472	0.000573	3.93e-05	0.000214	0.000163	2.25e-05	0.000219	1.12e-05	8.99e-05	0.000214
	Series B	0.000157337	0.104022	0.000135	3.37e-05	0.000326	1.12e-05	0.000517	0.000472	0.000545	0.000551	0.000354	0.000983	0.000101	0.000568	0.000421
	Series C	8.99066e-05	0.101606	5.06e-05	-3.9e-05	0.000169	0.000258	6.74e-05	0.000107	0.000337	-0.00014	0.00032	0.000393	0.000174	5.06e-05	0.000208

## Sheet: Suppl Figure 3
	Fig. 3 Ultraviolet-visible spectra of the flavin mononucleotide (FMN) standard and purified FLR protein
	Time（min）	Absorbance of FMN	Time（min）	Absorbance of FLR
	800.003	0.02652	800.003	0.00773
	798.997	0.02729	798.997	0.00882
	797.99	0.02772	797.99	0.00933
	797.017	0.02762	797.017	0.00869
	796.01	0.027	796.01	0.00856
	795.002	0.02728	795.002	0.00921
	793.993	0.02708	793.993	0.00924
	792.984	0.02758	792.984	0.00863
	792.01	0.02754	792.01	0.00962
	791	0.02779	791	0.01015
	789.99	0.02652	789.99	0.00928
	789.015	0.02686	789.015	0.00852
	788.004	0.02747	788.004	0.00922
	786.993	0.02723	786.993	0.00943
	786.016	0.0269	786.016	0.00947
	785.004	0.02591	785.004	0.00802
	783.992	0.02673	783.992	0.00942
	783.014	0.02749	783.014	0.00955
	782.001	0.0261	782.001	0.00871
	780.987	0.02738	780.987	0.00901
	780.008	0.02581	780.008	0.00779
	778.994	0.0267	778.994	0.00918
	778.014	0.02702	778.014	0.00916
	776.999	0.02694	776.999	0.00889
	775.984	0.02622	775.984	0.00901
	775.003	0.02627	775.003	0.00893
	773.986	0.02646	773.986	0.00916
	773.005	0.02729	773.005	0.00949
	771.988	0.0267	771.988	0.0092
	771.005	0.02701	771.005	0.00916
	769.988	0.02668	769.988	0.00936
	769.005	0.0271	769.005	0.01022
	767.986	0.02655	767.986	0.00984
	767.002	0.02675	767.002	0.00965
	765.983	0.02618	765.983	0.00987
	764.998	0.0271	764.998	0.00963
	764.013	0.02652	764.013	0.00981
	762.993	0.02674	762.993	0.01005
	762.007	0.02686	762.007	0.0099
	760.986	0.02667	760.986	0.00947
	759.999	0.02759	759.999	0.01006
	759.013	0.02673	759.013	0.00993
	757.99	0.02669	757.99	0.00984
	757.003	0.02762	757.003	0.01051
	756.015	0.02688	756.015	0.01059
	754.992	0.0267	754.992	0.01052
	754.003	0.02767	754.003	0.01066
	753.014	0.02638	753.014	0.00989
	751.989	0.02688	751.989	0.01055
	751	0.02713	751	0.01044
	750.01	0.02664	750.01	0.01036
	748.984	0.02616	748.984	0.01048
	747.993	0.02651	747.993	0.0102
	747.002	0.02657	747.002	0.01109
	746.011	0.02615	746.011	0.01022
	744.984	0.02551	744.984	0.01017
	743.991	0.02548	743.991	0.01014
	742.999	0.026	742.999	0.01085
	742.006	0.02639	742.006	0.01093
	741.013	0.02614	741.013	0.01057
	739.984	0.02596	739.984	0.01072
	738.99	0.02564	738.99	0.01052
	737.996	0.02576	737.996	0.01025
	737.001	0.02539	737.001	0.01048
	736.006	0.02528	736.006	0.01059
	735.011	0.02599	735.011	0.01062
	734.015	0.02612	734.015	0.01099
	732.984	0.02653	732.984	0.0115
	731.987	0.02697	731.987	0.01149
	730.99	0.02729	730.99	0.01119
	729.993	0.02757	729.993	0.01149
	728.996	0.02764	728.996	0.01154
	727.998	0.02826	727.998	0.01219
	727	0.02826	727	0.01193
	726.002	0.02837	726.002	0.01222
	725.003	0.02892	725.003	0.01214
	724.004	0.029	724.004	0.01216
	723.004	0.02925	723.004	0.01255
	722.005	0.02948	722.005	0.01252
	721.004	0.02928	721.004	0.0125
	720.004	0.02965	720.004	0.01267
	719.003	0.03021	719.003	0.0126
	718.002	0.03009	718.002	0.01258
	717	0.03015	717	0.01259
	715.999	0.03036	715.999	0.01275
	714.996	0.03043	714.996	0.01277
	713.994	0.03039	713.994	0.01277
	712.991	0.03063	712.991	0.01304
	711.988	0.03084	711.988	0.01279
	710.984	0.03153	710.984	0.01334
	710.016	0.03146	710.016	0.01314
	709.012	0.03163	709.012	0.01344
	708.008	0.03159	708.008	0.01304
	707.003	0.0323	707.003	0.01382
	705.997	0.03201	705.997	0.01331
	704.992	0.03238	704.992	0.01347
	703.986	0.03248	703.986	0.01347
	703.016	0.03246	703.016	0.01331
	702.009	0.03244	702.009	0.01339
	701.003	0.03293	701.003	0.0134
	699.995	0.03274	699.995	0.01341
	698.988	0.03291	698.988	0.01349
	698.016	0.03328	698.016	0.01385
	697.008	0.03342	697.008	0.01355
	695.999	0.0337	695.999	0.01369
	694.991	0.03339	694.991	0.01331
	694.017	0.03382	694.017	0.01368
	693.008	0.03408	693.008	0.01352
	691.998	0.03412	691.998	0.01397
	690.988	0.03471	690.988	0.01433
	690.014	0.03377	690.014	0.01353
	689.003	0.03481	689.003	0.01402
	687.992	0.03492	687.992	0.01431
	687.017	0.03528	687.017	0.01437
	686.005	0.0353	686.005	0.01414
	684.993	0.03573	684.993	0.01419
	684.017	0.03598	684.017	0.01436
	683.004	0.03622	683.004	0.01481
	681.991	0.03599	681.991	0.01446
	681.014	0.03662	681.014	0.01471
	680	0.0363	680	0.01471
	678.986	0.03676	678.986	0.01504
	678.008	0.03696	678.008	0.01493
	676.994	0.03702	676.994	0.01466
	676.015	0.03722	676.015	0.01462
	675	0.03785	675	0.01558
	673.984	0.03716	673.984	0.01533
	673.005	0.03765	673.005	0.01537
	671.988	0.03747	671.988	0.0148
	671.008	0.03868	671.008	0.0157
	669.992	0.03807	669.992	0.0153
	669.011	0.03848	669.011	0.01558
	667.993	0.03916	667.993	0.0156
	667.012	0.03906	667.012	0.01572
	665.994	0.03913	665.994	0.0162
	665.012	0.04001	665.012	0.0163
	663.993	0.0397	663.993	0.01616
	663.011	0.03963	663.011	0.01567
	661.991	0.04017	661.991	0.01599
	661.008	0.04028	661.008	0.01643
	659.988	0.04038	659.988	0.01645
	659.005	0.04052	659.005	0.01593
	657.984	0.0409	657.984	0.01667
	657	0.04151	657	0.01697
	656.015	0.04118	656.015	0.01671
	654.994	0.04156	654.994	0.01693
	654.009	0.04263	654.009	0.01754
	652.987	0.04246	652.987	0.0174
	652.001	0.04268	652.001	0.01765
	651.015	0.04274	651.015	0.01734
	649.992	0.04294	649.992	0.01775
	649.005	0.04307	649.005	0.01809
	647.982	0.04365	647.982	0.01789
	646.994	0.04396	646.994	0.01806
	646.007	0.04429	646.007	0.01787
	644.982	0.04464	644.982	0.01844
	643.994	0.04471	643.994	0.01863
	643.006	0.04516	643.006	0.01864
	642.017	0.04517	642.017	0.01861
	640.992	0.04568	640.992	0.01904
	640.003	0.04582	640.003	0.0192
	639.013	0.04629	639.013	0.01956
	637.987	0.04654	637.987	0.01949
	636.996	0.04665	636.996	0.01945
	636.006	0.04732	636.006	0.01996
	635.015	0.0475	635.015	0.01963
	633.988	0.04759	633.988	0.02002
	632.996	0.0477	632.996	0.01988
	632.005	0.04824	632.005	0.02045
	631.013	0.04874	631.013	0.02056
	629.984	0.04919	629.984	0.02062
	628.992	0.04947	628.992	0.02131
	627.999	0.0499	627.999	0.02097
	627.006	0.05007	627.006	0.02125
	626.013	0.05082	626.013	0.02179
	624.983	0.05081	624.983	0.02143
	623.989	0.05159	623.989	0.02163
	622.995	0.05176	622.995	0.02222
	622.001	0.05252	622.001	0.0222
	621.006	0.05268	621.006	0.0226
	620.012	0.05288	620.012	0.02218
	619.016	0.0533	619.016	0.02282
	617.984	0.05381	617.984	0.02312
	616.989	0.0545	616.989	0.02352
	615.993	0.05519	615.993	0.0236
	614.996	0.05538	614.996	0.02347
	614	0.05594	614	0.02389
	613.003	0.05601	613.003	0.02397
	612.006	0.05668	612.006	0.02435
	611.009	0.05705	611.009	0.02446
	610.011	0.05742	610.011	0.02449
	609.014	0.05814	609.014	0.02514
	608.015	0.05866	608.015	0.02528
	607.017	0.05919	607.017	0.02526
	606.018	0.05981	606.018	0.02556
	604.983	0.06022	604.983	0.02569
	603.983	0.0606	603.983	0.02601
	602.984	0.06124	602.984	0.02625
	601.984	0.06183	601.984	0.02646
	600.984	0.06241	600.984	0.02661
	599.984	0.06287	599.984	0.02692
	598.984	0.06363	598.984	0.02719
	597.983	0.06424	597.983	0.02742
	596.982	0.06472	596.982	0.02767
	596.018	0.06529	596.018	0.02779
	595.016	0.0658	595.016	0.02839
	594.014	0.06638	594.014	0.02844
	593.012	0.06713	593.012	0.02873
	592.01	0.06764	592.01	0.02891
	591.007	0.06829	591.007	0.02901
	590.005	0.06852	590.005	0.02949
	589.001	0.06887	589.001	0.02944
	587.998	0.06994	587.998	0.02974
	586.995	0.07021	586.995	0.02962
	585.991	0.07077	585.991	0.03009
	584.987	0.07132	584.987	0.03023
	583.982	0.07167	583.982	0.03006
	583.015	0.0723	583.015	0.03096
	582.01	0.07269	582.01	0.03076
	581.005	0.07326	581.005	0.03124
	579.999	0.07396	579.999	0.03134
	578.994	0.07473	578.994	0.0318
	577.988	0.07514	577.988	0.03195
	576.982	0.07558	576.982	0.03204
	576.012	0.07642	576.012	0.03242
	575.006	0.07667	575.006	0.03248
	573.999	0.07729	573.999	0.03289
	572.992	0.07772	572.992	0.033
	571.984	0.07831	571.984	0.03316
	571.014	0.0788	571.014	0.03315
	570.006	0.07957	570.006	0.03375
	568.998	0.08016	568.998	0.03404
	567.99	0.0809	567.99	0.03416
	567.018	0.08145	567.018	0.03458
	566.009	0.08182	566.009	0.03458
	565	0.08234	565	0.0348
	563.991	0.08278	563.991	0.03531
	563.018	0.08357	563.018	0.03534
	562.009	0.08385	562.009	0.03554
	560.998	0.08474	560.998	0.03587
	559.988	0.08527	559.988	0.03603
	559.015	0.08556	559.015	0.03609
	558.004	0.08601	558.004	0.03637
	556.993	0.08686	556.993	0.03674
	555.982	0.08718	555.982	0.03719
	555.008	0.08783	555.008	0.03732
	553.996	0.08827	553.996	0.03738
	552.984	0.08883	552.984	0.03772
	552.009	0.08919	552.009	0.03791
	550.996	0.08997	550.996	0.03824
	549.983	0.09037	549.983	0.03816
	549.008	0.09105	549.008	0.03868
	547.995	0.09152	547.995	0.03897
	547.019	0.09206	547.019	0.03922
	546.005	0.09285	546.005	0.03948
	544.991	0.09336	544.991	0.03964
	544.014	0.09402	544.014	0.03993
	543	0.09461	543	0.04023
	541.985	0.09528	541.985	0.0406
	541.008	0.09585	541.008	0.04091
	539.993	0.09676	539.993	0.04109
	539.015	0.09737	539.015	0.0414
	537.999	0.09821	537.999	0.04167
	536.983	0.09903	536.983	0.04209
	536.005	0.09991	536.005	0.04257
	534.989	0.10092	534.989	0.04285
	534.01	0.10187	534.01	0.04329
	532.993	0.10258	532.993	0.04357
	532.014	0.10372	532.014	0.04415
	530.996	0.10524	530.996	0.04476
	530.017	0.10658	530.017	0.04543
	528.999	0.10803	528.999	0.04596
	528.019	0.10924	528.019	0.04652
	527.001	0.11146	527.001	0.04729
	525.982	0.11344	525.982	0.04819
	525.001	0.11567	525.001	0.04926
	523.982	0.11813	523.982	0.05013
	523.001	0.12056	523.001	0.05131
	521.982	0.12388	521.982	0.05245
	521	0.12756	521	0.05388
	520.018	0.13099	520.018	0.05537
	518.998	0.1355	518.998	0.0571
	518.016	0.14018	518.016	0.05894
	516.995	0.14598	516.995	0.06096
	516.013	0.15193	516.013	0.06369
	514.992	0.15876	514.992	0.06604
	514.008	0.16541	514.008	0.06859
	512.987	0.17426	512.987	0.07203
	512.003	0.18277	512.003	0.07527
	510.982	0.19337	510.982	0.07876
	509.998	0.20242	509.998	0.08257
	509.013	0.21398	509.013	0.08672
	507.991	0.2274	507.991	0.0916
	507.006	0.24025	507.006	0.09633
	505.983	0.25601	505.983	0.10207
	504.998	0.27077	504.998	0.1072
	504.013	0.28623	504.013	0.11321
	502.989	0.30666	502.989	0.12014
	502.003	0.32574	502.003	0.12741
	501.017	0.34763	501.017	0.13502
	499.993	0.36966	499.993	0.14303
	499.007	0.39108	499.007	0.15081
	497.982	0.41747	497.982	0.16011
	496.996	0.44297	496.996	0.16975
	496.009	0.46861	496.009	0.17921
	494.983	0.49493	494.983	0.18898
	493.996	0.52418	493.996	0.2
	493.008	0.5537	493.008	0.21043
	491.982	0.58161	491.982	0.2215
	490.994	0.60791	490.994	0.23112
	490.006	0.63696	490.006	0.24314
	489.018	0.66743	489.018	0.25461
	487.991	0.69504	487.991	0.26474
	487.002	0.71993	487.002	0.27504
	486.013	0.7498	486.013	0.28631
	484.986	0.77529	484.986	0.29701
	483.996	0.79985	483.996	0.30721
	483.007	0.81907	483.007	0.31571
	482.017	0.84337	482.017	0.3253
	480.989	0.8681	480.989	0.33529
	479.998	0.88668	479.998	0.34416
	479.008	0.90885	479.008	0.35348
	478.017	0.92567	478.017	0.36137
	476.988	0.94477	476.988	0.36965
	475.997	0.9602	475.997	0.37712
	475.006	0.9758	475.006	0.38371
	474.015	0.99082	474.015	0.39104
	472.985	1.0057	472.985	0.39756
	471.993	1.02037	471.993	0.40407
	471.001	1.03344	471.001	0.41026
	470.009	1.04414	470.009	0.41575
	469.016	1.05764	469.016	0.42157
	467.986	1.06938	467.986	0.42668
	466.993	1.08166	466.993	0.43158
	466	1.09291	466	0.43611
	465.007	1.10217	465.007	0.44063
	464.013	1.11461	464.013	0.44563
	462.982	1.12603	462.982	0.45006
	461.988	1.13756	461.988	0.45467
	460.994	1.14784	460.994	0.45843
	460	1.15792	460	0.46202
	459.006	1.16629	459.006	0.46556
	458.011	1.17627	458.011	0.46942
	457.016	1.18554	457.016	0.47298
	455.983	1.19271	455.983	0.47578
	454.988	1.20109	454.988	0.47879
	453.993	1.20652	453.993	0.48094
	452.997	1.21195	452.997	0.48352
	452.002	1.21496	452.002	0.4851
	451.006	1.21904	451.006	0.48665
	450.01	1.22051	450.01	0.48805
	449.014	1.22136	449.014	0.48805
	448.018	1.2206	448.018	0.48857
	446.983	1.21902	446.983	0.48804
	445.986	1.21604	445.986	0.48747
	444.989	1.21159	444.989	0.48598
	443.992	1.20679	443.992	0.48454
	442.995	1.20026	442.995	0.48217
	441.997	1.1926	441.997	0.47953
	441	1.18496	441	0.4766
	440.002	1.17707	440.002	0.47364
	439.004	1.16666	439.004	0.46984
	438.006	1.15805	438.006	0.46603
	437.007	1.14684	437.007	0.46205
	436.009	1.13799	436.009	0.45808
	435.01	1.12767	435.01	0.45344
	434.011	1.118	434.011	0.44917
	433.012	1.10824	433.012	0.44504
	432.013	1.09916	432.013	0.44043
	431.014	1.0891	431.014	0.43606
	430.014	1.07972	430.014	0.43166
	429.014	1.06952	429.014	0.42686
	428.014	1.0595	428.014	0.42222
	427.014	1.04976	427.014	0.418
	426.014	1.03959	426.014	0.41305
	425.013	1.02904	425.013	0.40825
	424.013	1.01859	424.013	0.40385
	423.012	1.00798	423.012	0.39902
	422.011	0.99658	422.011	0.39447
	421.01	0.98426	421.01	0.38938
	420.009	0.97311	420.009	0.38461
	419.007	0.9598	419.007	0.37939
	418.005	0.94676	418.005	0.37384
	417.004	0.9347	417.004	0.36895
	416.002	0.92102	416.002	0.36352
	414.999	0.90681	414.999	0.35779
	413.997	0.89351	413.997	0.35304
	412.995	0.87984	412.995	0.34775
	411.992	0.86777	411.992	0.34286
	410.989	0.85476	410.989	0.33806
	409.986	0.84265	409.986	0.33351
	408.983	0.83186	408.983	0.32926
	408.018	0.82195	408.018	0.3256
	407.015	0.81361	407.015	0.32236
	406.011	0.8057	406.011	0.31958
	405.007	0.79882	405.007	0.31725
	404.003	0.79414	404.003	0.31601
	402.999	0.79045	402.999	0.31463
	401.995	0.78836	401.995	0.31436
	400.99	0.78786	400.99	0.31464
	399.985	0.78922	399.985	0.31596
	399.019	0.79285	399.019	0.31814
	398.014	0.79909	398.014	0.32089
	397.009	0.80523	397.009	0.32411
	396.004	0.8152	396.004	0.32846
	394.998	0.82607	394.998	0.33354
	393.993	0.83963	393.993	0.33915
	392.987	0.85569	392.987	0.3455
	391.981	0.87235	391.981	0.35231
	391.013	0.89	391.013	0.35933
	390.007	0.91071	390.007	0.36729
	389.001	0.93274	389.001	0.37585
	387.994	0.95549	387.994	0.38398
	386.987	0.97786	386.987	0.39234
	386.019	1.00088	386.019	0.40046
	385.012	1.02317	385.012	0.40812
	384.005	1.04511	384.005	0.41593
	382.998	1.06652	382.998	0.42353
	381.99	1.08514	381.99	0.42994
	380.983	1.10389	380.983	0.4363
	380.013	1.1192	380.013	0.4416
	379.005	1.13497	379.005	0.44603
	377.997	1.14901	377.997	0.45065
	376.989	1.15815	376.989	0.45372
	376.019	1.16624	376.019	0.45583
	375.011	1.17159	375.011	0.45771
	374.002	1.17803	374.002	0.45905
	372.993	1.18031	372.993	0.45958
	371.984	1.18551	371.984	0.46017
	371.014	1.18397	371.014	0.46045
	370.004	1.18823	370.004	0.46014
	368.995	1.18698	368.995	0.45895
	367.985	1.18532	367.985	0.45774
	367.014	1.18487	367.014	0.45771
	366.004	1.18358	366.004	0.4552
	364.994	1.18196	364.994	0.45322
	363.984	1.17962	363.984	0.4509
	363.013	1.17912	363.013	0.44943
	362.002	1.17784	362.002	0.44616
	360.991	1.17443	360.991	0.44463
	360.019	1.17064	360.019	0.44145
	359.008	1.17002	359.008	0.43865
	357.997	1.164	357.997	0.43458
	356.986	1.1594	356.986	0.43226
	356.014	1.15579	356.014	0.42816
	355.002	1.14707	355.002	0.42421
	353.99	1.14394	353.99	0.42023
	353.017	1.13665	353.017	0.41651
	352.005	1.13139	352.005	0.41333
	350.993	1.12471	350.993	0.40911
	349.981	1.12147	349.981	0.40603
	349.008	1.11503	349.008	0.40189
	347.995	1.10986	347.995	0.39924
	346.982	1.10757	346.982	0.39592
	346.009	1.10204	346.009	0.39308
	344.996	1.10068	344.996	0.39008
	343.982	1.09866	343.982	0.38794
	343.008	1.09559	343.008	0.38522
	341.995	1.09597	341.995	0.38234
	340.981	1.09331	340.981	0.38016
	340.007	1.08989	340.007	0.37684
	338.993	1.08879	338.993	0.37481
	338.018	1.08499	338.018	0.37179
	337.004	1.08228	337.004	0.369
	335.99	1.07612	335.99	0.3652
	335.014	1.0724	335.014	0.3627
	334	1.0666	334	0.35913
	332.985	1.06183	332.985	0.35576
	332.01	1.05789	332.01	0.35234
	330.995	1.05136	330.995	0.34931
	330.019	1.04716	330.019	0.34666
	329.004	1.04636	329.004	0.34427
	327.988	1.04182	327.988	0.34212
	327.012	1.04209	327.012	0.33985
	325.997	1.03986	325.997	0.3384
	324.981	1.04084	324.981	0.33673
	324.004	1.04246	324.004	0.33545
	322.988	1.04346	322.988	0.33485
	322.011	1.04552	322.011	0.33383
	320.995	1.04815	320.995	0.33348
	320.018	1.05309	320.018	0.33334
	319.001	1.05575	319.001	0.33328
	317.985	1.05998	317.985	0.33312
	317.007	1.06294	317.007	0.33341
	315.991	1.06806	315.991	0.33383
	315.013	1.07457	315.013	0.33387
	313.996	1.08095	313.996	0.33497
	313.018	1.08782	313.018	0.33641
	312	1.09701	312	0.33846
	310.983	1.10904	310.983	0.34159
	310.004	1.125	310.004	0.34563
	308.987	1.14519	308.987	0.35147
	308.008	1.16849	308.008	0.35812
	306.99	1.20634	306.99	0.36852
	306.011	1.24786	306.011	0.38181
	304.993	1.30671	304.993	0.39932
	304.014	1.36939	304.014	0.41883
	302.995	1.45845	302.995	0.44537
	302.016	1.54459	302.016	0.47239
	300.997	1.6533	300.997	0.50736
	300.018	1.76991	300.018	0.54657

## Sheet: Suppl Figure 5
	Fig. 5a Determination of the optimum pH value
	pH	6.0	6.5	7.0	7.5	8.0	8.5
	Series A	0.010937	0.013335	0.016223	0.010119	0.00823	0.003216
	Series B	0.011827	0.013226	0.015261	0.010319	0.008393	0.003434
	Series C	0.011573	0.012808	0.015806	0.010755	0.008302	0.00387
	Fig. 5b Determination of the optimum reaction temperature
	temperature (℃)	22	27	32	37	42
	Series A	0.007903	0.009102	0.013208	0.018313	0.013371
	Series B	0.007412	0.00952	0.012862	0.018403	0.013989
	Series C	0.008139	0.009992	0.012208	0.017677	0.013553

## Sheet: Suppl Figure 6
	Fig. 6 In vitro activity analysis of the Flavonifractor plautii FLR and its 11 homologs from different microbial hosts using apigenin as the substrate
		bpj	pfy	fpla	bpw	fmo	fva	ccar	clju	aalt	scb	cbei	cac	Control
	Series A	0.0792982	0.0253871	0.015417	0.00708982	0.00191705	0.00143097	0.00111151	0.000674674	0.000554502	0.000256692	0.000269184	0.000165424	1.38963e-05
	Series B	0.080374	0.0235504	0.016903	0.00938068	0.00158212	0.00145362	0.00107591	0.000600346	0.00046569	0.00037072	0.000230204	0.000144163	7.27904e-06
	Series C	0.0839153	0.0297318	0.016406	0.00806245	0.00189513	0.00147627	0.00112338	0.000618451	0.000521482	0.000291463	0.000239397	0.000152978	1.32346e-06

## Sheet: Suppl Figure 12
	Fig. 12 Enzymatic assay confirms that the E. coli WrbA has no catalytic activity towards apigenin
		FLR	WrbA (eco)
	Series A	0.015497	3.63e-08
	Series B	0.015842	0
	Series C	0.016005	7.27e-07

[truncated: 2 more sheets: Suppl Figure 13, Suppl Figure 14]
